# Supplementary material for: Association Between In-Utero Exposure to Antibiotics and Offspring’s Hearing Loss: A Systematic Review and Meta-Analysis
Source: Children (Basel). 2025 Mar 13;12(3):356. doi: 10.3390/children12030356 (PMC11940907; doi:10.3390/children12030356)
Supplement: Supplementary file 1 [file children-12-00356-s001.zip]

Archive with 1 entries (1 files):
- children-3483651-supplementary.pdf
